# Supplementary material for: The Prognostic Value of Tumor Fibrosis in Patients Undergoing Hepatic Metastasectomy for Colorectal Cancer: A Retrospective Pooled Analysis
Source: Cancers (Basel). 2025 Jun 3;17(11):1870. doi: 10.3390/cancers17111870 (PMC12153617; doi:10.3390/cancers17111870)
Supplement: Supplementary file 1 [file cancers-17-01870-s001.zip]

Archive with 7 entries (7 files):
- Figure S1.xlsx
- Table S1.pdf
- Table S2.pdf
- Table S3.pdf
- Table S4.pdf
- Table S5.pdf
- Table S6.pdf
