# Supplementary material for: The Prognostic Value of Tumor Fibrosis in Patients Undergoing Hepatic Metastasectomy for Colorectal Cancer: A Retrospective Pooled Analysis
Source: Cancers (Basel). 2025 Jun 3;17(11):1870. doi: 10.3390/cancers17111870 (PMC12153617; doi:10.3390/cancers17111870)
Supplement: Supplementary file 1 [file cancers-17-01870-s001.zip › Figure S1.xlsx]

## Sheet: POULTSIDES MODEL - OVERALL SURV
		Figure S1. Supplementary. OVERALL SURVIVAL PROBABILITY CALCULATOR
		POULTSIDES MODEL - OVERALL SURVIVAL PROBABILITY CALCULATOR
			Poultsides Category	1	*1		LNR	0.7	*²
			Hepatopathy	0	*1		CEA PREOP LIVER SURGERY	56	*²
			Gender	1	*1
			*1 Presence (1):	Poultsides Category = 0 (Fibrosis < 40%); Poultsides Category = 1 (Fibrosis ≥ 40%); Hepatopathy =0 (No/mild); Hepatopathy = 1 (Moderate/severe); Gender = 0 (Men); Gender = 1 (Woman)
			*2 xx (units):	LNR (Lymph Node Ratio = Numbers positive nodes/Total number nodes resected); CEA PREOP LIVER SURGERY (ng/mL)
							TIME (years)	% survivors
							1	0.938048
							2	0.834308
							3	0.647336
							4	0.571952
							5	0.447865
							6	0.355987
							7	0.355987
							8	0.320791
							9	0.285075
							10	0.250571

## Sheet: RUBBIA-BRANDT MODEL - OVERALL S
		Figure S1. Supplementary. OVERALL SURVIVAL PROBABILITY CALCULATOR
		RUBBIA-BRANDT MODEL - OVERALL SURVIVAL PROBABILITY CALCULATOR
			Rubbia Brandt Category	1	*1		LNR	1	*²
			Hepatopathy	1	*1		CEA PREOP LIVER SURGERY	10	*²
			Gender	0	*1
			*1 Presence (1):	Rubbia Brandt = 0 (TRG=4-5); Rubbia Brandt = 1 (TRG=1-3); Hepatopathy =0 (No/mild); Hepatopathy = 1 (Moderate/severe); Genere = 0 (Man); Genere = 1 (Woman)
			*2 xx (units):	LNR (Lymph Node Ratio = Numbers positive nodes/Total number nodes resected); CEA PREOP LIVER SURGERY (ng/mL)
							TIME (years)	% survivors
							1	0.612723
							2	0.247109
							3	0.0326465
							4	0.0125245
							5	0.00208232
							6	0.000399824
							7	0.000399824
							8	0.000198237
							9	9.0053e-05
							10	3.79864e-05
